# Supplementary material for: Stress cardiomyopathy in vascular Ehlers-Danlos syndrome: first case report and proposed mechanisms
Source: ESC Heart Fail. 2026 May 12;13(3):xvag100. doi: 10.1093/eschf/xvag100 (PMC13165414; doi:10.1093/eschf/xvag100)
Supplement: xvag100_Supplementary_Data [file xvag100_supplementary_data.zip]

Archive with 4 entries (4 files):
- ideo 1 still image 2.pdf
- Patient Informed Consent Form.pdf
- renamed_328eb.mp4
- Video 1 still image 1.pdf
